# Supplementary material for: In Vitro and Ex Vivo Analysis of CHRNA3 and CHRNA5 Haplotype Expression
Source: PLoS One. 2011 Aug 12;6(8):e23373. doi: 10.1371/journal.pone.0023373 (PMC3155531; doi:10.1371/journal.pone.0023373)
Supplement: Table S2 — Lack of correlation between CHRNA3 promoter haplotypes and AEI. (XLS) [file pone.0023373.s005.xls]

## Sheet: Sheet1
Supplemental Table S2. Lack of correlation between CHRNA3 promoter haplotypes and AEI
Individual ID#	Alpha 3 Promoter Haplotypes	AEI - Amyg	AEI - Nacc	AEI - PFC
1	TT42, TT42	N/A	N/A	↔
2	TT42, TT42	N/A	N/A	↓
3	TT42, GT44	N/A	N/A	↔
4	TT4?,TT4?	N/A	N/A	↔
5	TT42, GT35	N/A	N/A	↑
6	TT42, GT35	N/A	N/A	↔
7	TT42, GT44	↔	↑	N/A
8	TT42, GT44	↓	↔	N/A
9	TT42, GT35	↔	↔	N/A
10	TT42, GT44	↓	↑	N/A
11	TT42, GT35	↔	↔	N/A
12	TT42, GT35	↔	↔	N/A
